# Supplementary material for: Newcastle Disease Virus-Vectored African Swine Fever Virus Antigen Cocktail Delays the Onset of ASFV-SY18 but Is Not Protective
Source: Microorganisms. 2024 Dec 13;12(12):2590. doi: 10.3390/microorganisms12122590 (PMC11679766; doi:10.3390/microorganisms12122590)
Supplement: Supplementary file 1 [file microorganisms-12-02590-s001.zip]

Archive with 1 entries (1 files):
- microorganisms-3325574-supplementary.pdf
